# Supplementary material for: Posture Monitoring and Correction Exercises for Workers in Hostile Environments Utilizing Non-Invasive Sensors: Algorithm Development and Validation
Source: Sensors (Basel). 2022 Dec 8;22(24):9618. doi: 10.3390/s22249618 (PMC9781722; doi:10.3390/s22249618)
Supplement: Supplementary file 1 [file sensors-22-09618-s001.zip]

Archive with 8 entries (5 files):
- sensors-2037236-supplementary/
- sensors-2037236-supplementary/Videos for MDPI Sensors/
- sensors-2037236-supplementary/Videos for MDPI Sensors/Videos/
- sensors-2037236-supplementary/Videos for MDPI Sensors/Videos/S1_Full Interface Demo.mp4
- sensors-2037236-supplementary/Videos for MDPI Sensors/Videos/S2_Menu System Demo.mp4
- sensors-2037236-supplementary/Videos for MDPI Sensors/Videos/S3_Callibration Demo.mp4
- sensors-2037236-supplementary/Videos for MDPI Sensors/Videos/S4_Sitting Live Demo.mp4
- sensors-2037236-supplementary/Videos for MDPI Sensors/Videos/S5_Head Movement Live Demo.mp4
